# Supplementary material for: Modeling the epidemiological impact of the UNAIDS 2025 targets to end AIDS as a public health threat by 2030
Source: PLoS Med. 2021 Oct 18;18(10):e1003831. doi: 10.1371/journal.pmed.1003831 (PMC8559943; doi:10.1371/journal.pmed.1003831)
Supplement: S4 Table — (XLSX) [file pmed.1003831.s007.xlsx]

## Sheet: Annex Table 4
		2010	2011	2012	2013	2014	2015	2016	2017	2018	2019	2020	2021	2022	2023	2024	2025	2026	2027	2028	2029	2030
New HIV infections: all ages	Total	2126091	2065377	2005297	1950425	1901849	1851513	1796694	1744798	1684496	1651166	1.48169e+06	1.21919e+06	996358	783508	579841	378517	328085	330685	337733	342344	344143
Number	AP	341855	340173	340033	339509	338445	337767	325317	314682	304806	301844	262713	216774	180611	144440	107597	67848.6	56888.4	57354	58104.5	58624.2	58917.7
	EECA	96565	102868	109825	116394	123145	131084	138952	147594	156573	165811	154032	120190	91400.2	65415.4	42826.4	24086.5	19579.5	20988.4	23497.1	25863.7	28115.9
	ESA	1150185	1090347	1033114	985903	942743	890896	853119	810157	755584	719848	635845	526375	428620	337885	254691	179921	157267	155077	155150	154227	151967
	LAC	118732	122259	122850	126920	128820	132220	129889	131111	132308	134872	126479	103747	86839.8	69971.2	52245.2	31312.9	27886.2	29900.1	31770.6	33131.4	34065.6
	NAME	16128	16365	16582	16833	17152	17457	17840	18265	18904	19689	16738.8	12473.8	10133.3	7881.49	5547.12	2834.93	2417.38	2532.74	2656.25	2772.94	2868.73
	WCA	325908	317720	307507	292202	279140	270423	261771	256065	250362	243898	225368	189961	154153	118086	82991.5	50037.3	41064.9	40062.7	40432.2	40800	40976.4
	WCENA	76718	75645	75386	72664	72404	71666	69806	66924	65959	65204	60509.5	49670.5	44599.8	39829.3	33943.3	22475.8	22981.5	24770.5	26122.6	26924.9	27231
		2010	2011	2012	2013	2014	2015	2016	2017	2018	2019	2020	2021	2022	2023	2024	2025	2026	2027	2028	2029	2030
New HIV infections: all ages	Total	0	-0.0285566	-0.0568151	-0.0826239	-0.105471	-0.129147	-0.154931	-0.17934	-0.207703	-0.223379	-0.303094	-0.426557	-0.531366	-0.63148	-0.727274	-0.821966	-0.845686	-0.844463	-0.841148	-0.838979	-0.838134
% change from 2010	AP	0	-0.00492021	-0.00532975	-0.00686256	-0.00997499	-0.0119583	-0.0483772	-0.0794869	-0.108376	-0.117041	-0.231507	-0.365888	-0.471673	-0.577483	-0.685256	-0.801528	-0.833589	-0.832227	-0.830032	-0.828511	-0.827653
	EECA	0	0.0652721	0.137317	0.205344	0.275255	0.357469	0.438948	0.528442	0.621426	0.717092	0.595112	0.244654	-0.0534854	-0.322577	-0.556502	-0.750567	-0.79724	-0.78265	-0.75667	-0.732162	-0.708839
	ESA	0	-0.0520247	-0.101784	-0.142831	-0.180355	-0.225432	-0.258277	-0.295629	-0.343076	-0.374146	-0.44718	-0.542356	-0.627347	-0.706234	-0.778566	-0.843572	-0.863268	-0.865172	-0.865109	-0.865911	-0.867876
	LAC	0	0.0297056	0.0346832	0.068962	0.0849645	0.1136	0.0939679	0.10426	0.114342	0.135936	0.0652466	-0.12621	-0.268607	-0.41068	-0.559973	-0.736273	-0.765133	-0.748172	-0.732417	-0.720957	-0.713089
	NAME	0	0.0146949	0.0281498	0.0437128	0.0634921	0.0824033	0.106151	0.132502	0.172123	0.220796	0.0378721	-0.226573	-0.371692	-0.511316	-0.656057	-0.824223	-0.850113	-0.84296	-0.835302	-0.828067	-0.822127
	WCA	0	-0.0251237	-0.0564607	-0.103422	-0.143501	-0.170247	-0.196795	-0.214303	-0.231802	-0.251635	-0.308491	-0.417134	-0.527004	-0.637671	-0.745353	-0.846468	-0.873998	-0.877074	-0.87594	-0.874811	-0.87427
	WCENA	0	-0.0139863	-0.0173623	-0.0528429	-0.0562319	-0.0658516	-0.0900962	-0.127662	-0.140241	-0.150082	-0.211273	-0.352558	-0.418653	-0.480835	-0.557557	-0.707033	-0.700441	-0.677123	-0.659499	-0.649041	-0.645051
		2010	2011	2012	2013	2014	2015	2016	2017	2018	2019	2020	2021	2022	2023	2024	2025	2026	2027	2028	2029	2030
AIDS deaths: all ages	Total	1138555	1068240	998466	928037	876096	835737	797079	765078	732565	696073	667020	562744	471042	393756	321120	254839	232015	228456	230893	233604	233464
Number	AP	219046	215318	215662	214027	206660	201173	193777	185812	173206	156863	145158	120945	100224	84293.1	69921.4	56843.6	52516.4	52575.2	53389.5	54149.3	54809.1
	EECA	27753	30502	32462	32390	31764	31595	32594	31484	33278	34178	32234.5	28202.1	23222.3	18125.8	12990.8	8132.29	7120.59	7853.73	8397.09	8735.17	8901.87
	ESA	547538	495379	441106	396752	365543	341720	325625	315519	306245	294213	293938	248217	209159	176032	145193	117509	108385	105866	106051	106572	104623
	LAC	51734	49993	48383	47434	47250	46379	43630	42372	43574	44228	40289.6	32283.7	25639.2	20408.2	15929.4	12265.3	11194.3	11519.6	12379.1	13257.4	13968.7
	NAME	8149	8471	8760	8778	8721	8682	8609	8245	7974	7961	7475.3	6064.99	4911.84	4000.21	3207.97	2491.14	2216.95	2177.25	2221.85	2343.05	2478.44
	WCA	264739	249672	235386	213575	202656	193343	180399	169238	155847	146244	135870	116205	98170.8	82261.1	66325.9	51162.8	44069.4	41626.5	41175.4	40834.7	40573.3
	WCENA	19596	18905	16707	15081	13502	12845	12445	12408	12441	12386	12055.7	10827.1	9714.89	8635.68	7552.06	6434.27	6512.52	6838.06	7279.18	7712.63	8109.66
		2010	2011	2012	2013	2014	2015	2016	2017	2018	2019	2020	2021	2022	2023	2024	2025	2026	2027	2028	2029	2030
AIDS deaths: all ages	Total	0	-0.0617581	-0.123041	-0.184899	-0.230519	-0.265967	-0.299921	-0.328027	-0.356584	-0.388635	-0.414152	-0.505738	-0.586281	-0.654162	-0.717958	-0.776173	-0.79622	-0.799345	-0.797205	-0.794824	-0.794947
% change from 2010	AP	0	-0.0170193	-0.0154488	-0.022913	-0.0565452	-0.0815947	-0.115359	-0.151722	-0.209271	-0.283881	-0.337319	-0.447857	-0.542452	-0.615181	-0.680791	-0.740495	-0.76025	-0.759981	-0.756263	-0.752795	-0.749783
	EECA	0	0.0990524	0.169675	0.167081	0.144525	0.138435	0.174432	0.134436	0.199078	0.231507	0.161477	0.0161804	-0.163252	-0.346889	-0.531913	-0.706976	-0.74343	-0.717013	-0.697435	-0.685253	-0.679247
	ESA	0	-0.095261	-0.194383	-0.275389	-0.332388	-0.375897	-0.405292	-0.42375	-0.440687	-0.462662	-0.463165	-0.546667	-0.618001	-0.678503	-0.734826	-0.785386	-0.802051	-0.806651	-0.806314	-0.805362	-0.80892
	LAC	0	-0.0336529	-0.0647736	-0.0831175	-0.0866741	-0.10351	-0.156647	-0.180964	-0.15773	-0.145088	-0.221217	-0.375967	-0.504403	-0.605516	-0.69209	-0.762915	-0.783619	-0.777329	-0.760716	-0.743739	-0.729991
	NAME	0	0.0395141	0.0749785	0.0771874	0.0701927	0.0654068	0.0564486	0.0117806	-0.021475	-0.0230703	-0.0826731	-0.255738	-0.397246	-0.509116	-0.606335	-0.694301	-0.727949	-0.732819	-0.727346	-0.712474	-0.695859
	WCA	0	-0.0569127	-0.110875	-0.193262	-0.234506	-0.269684	-0.318578	-0.360736	-0.411318	-0.447592	-0.486777	-0.561059	-0.629179	-0.689275	-0.749467	-0.806743	-0.833537	-0.842764	-0.844468	-0.845755	-0.846742
	WCENA	0	-0.0352623	-0.147428	-0.230404	-0.310982	-0.344509	-0.364921	-0.36681	-0.365126	-0.367932	-0.384788	-0.447486	-0.504241	-0.559314	-0.614612	-0.671654	-0.667661	-0.651048	-0.628537	-0.606418	-0.586157
		2010	2011	2012	2013	2014	2015	2016	2017	2018	2019	2020	2021	2022	2023	2024	2025	2026	2027	2028	2029	2030
New infections: 0-14	Total	315531	276554	244068	224617	206907	188168	178471	171224	158738	151439	138075	113244	88984.9	65273.4	42197.2	20187.9	18418.9	17509.7	16590.9	15700.5	14846.8
Number	AP	20234	20174	19991	20173	19415	19503	18598	18234	17449	17134	15229.9	12963.9	10606.7	8039.33	5267.97	2340.77	2066.53	1997.22	1935.82	1872.21	1806.06
	EECA	2772	2955	3298	3177	2717	2748	2682	2570	2399	2269	2170.51	1965.77	1700.74	1417.6	1173.31	870.673	815.108	776.621	738.134	745.027	710.591
	ESA	200039	164850	138428	127478	117398	101813	96949	89984	78523	73646	67477.1	54900	42985.3	31449	20480.5	10318.5	9452.92	8910.08	8399.89	7886.29	7388.03
	LAC	6920	6398	5886	5452	5285	5196	5079	4776	4501	4404	3968.05	3417.59	2857.31	2267.13	1612.03	853.751	798.161	792.42	784.507	775.04	761.448
	NAME	1548	1549	1527	1493	1469	1451	1389	1372	1362	1377	1337.97	1171.45	871.446	704.824	394.466	87.6919	78.6384	77.6446	75.7018	74.708	72.7721
	WCA	83657	80277	74599	66508	60282	57118	53433	53949	54173	52304	47574.3	38535.9	29693.6	21161.9	13085.9	5593.42	5087.24	4836.82	4537.89	4229.72	3994.74
	WCENA	361	351	339	336	341	339	341	339	331	305	317.064	289.175	269.828	233.615	183.022	123.127	120.335	118.913	118.913	117.491	113.149
		2010	2011	2012	2013	2014	2015	2016	2017	2018	2019	2020	2021	2022	2023	2024	2025	2026	2027	2028	2029	2030
New infections: 0-14	Total	0	-0.123528	-0.226485	-0.28813	-0.344258	-0.403647	-0.434379	-0.457347	-0.496918	-0.52005	-0.562405	-0.641101	-0.717984	-0.793131	-0.866266	-0.936019	-0.941626	-0.944507	-0.947419	-0.950241	-0.952947
% change from 2010	AP	0	-0.00296531	-0.0120095	-0.00301473	-0.0404764	-0.0361273	-0.080854	-0.0988435	-0.13764	-0.153207	-0.247312	-0.359303	-0.475797	-0.602682	-0.739647	-0.884315	-0.897869	-0.901294	-0.904328	-0.907472	-0.910741
	EECA	0	0.0660173	0.189755	0.146104	-0.0198413	-0.00865801	-0.0324675	-0.0728716	-0.13456	-0.181457	-0.216988	-0.290849	-0.386457	-0.488599	-0.576729	-0.685904	-0.70595	-0.719834	-0.733718	-0.731231	-0.743654
	ESA	0	-0.175911	-0.307995	-0.362734	-0.413124	-0.491034	-0.51535	-0.550168	-0.607462	-0.631842	-0.66268	-0.725554	-0.785116	-0.842786	-0.897617	-0.948418	-0.952745	-0.955458	-0.958009	-0.960576	-0.963067
	LAC	0	-0.0754335	-0.149422	-0.212139	-0.236272	-0.249133	-0.26604	-0.309827	-0.349566	-0.363584	-0.426582	-0.506129	-0.587094	-0.672379	-0.767048	-0.876626	-0.884659	-0.885488	-0.886632	-0.888	-0.889964
	NAME	0	0.000645995	-0.0135659	-0.0355297	-0.0510336	-0.0626615	-0.102713	-0.113695	-0.120155	-0.110465	-0.135679	-0.243249	-0.43705	-0.544688	-0.745177	-0.943352	-0.9492	-0.949842	-0.951097	-0.951739	-0.95299
	WCA	0	-0.0404031	-0.108275	-0.204992	-0.279415	-0.317236	-0.361285	-0.355117	-0.352439	-0.37478	-0.431318	-0.539358	-0.645056	-0.747039	-0.843577	-0.933139	-0.939189	-0.942183	-0.945756	-0.94944	-0.952249
	WCENA	0	-0.0277008	-0.0609418	-0.0692521	-0.0554017	-0.0609418	-0.0554017	-0.0609418	-0.0831025	-0.155125	-0.121707	-0.198961	-0.252555	-0.352867	-0.493015	-0.658929	-0.666663	-0.6706	-0.670601	-0.674539	-0.686569
		2010	2011	2012	2013	2014	2015	2016	2017	2018	2019	2020	2021	2022	2023	2024	2025	2026	2027	2028	2029	2030
New infections: 15-24 females	Total	430460	417426	402651	385606	369539	352917	335581	317423	298128	284768	260467	244645	237292	229493	220459	209463	202155	196725	191301	184517	178980
Number	AP	42122	41400	40638	39769	38817	37741	35321	33014	30938	29670	26378.3	22698.9	19334.8	15863	12200.9	8211.42	6825.29	6857.23	6932.94	6975.26	6995.01
	EECA	8029	8233	8207	7913	7801	7667	7601	7746	7901	8314	7943.87	6913.13	6052.62	5083.64	3947.35	2474.76	2092.6	2276.69	2472.81	2648.39	2804.34
	ESA	302145	291394	279206	265659	253194	239766	226840	212988	197529	186470	170422	162762	161256	160388	158591	155706	151894	147576	143123	138384	133310
	LAC	10162	10052	9765	9780	9442	9206	8862	8546	8459	8422	7571.79	6468.11	5587.3	4692.51	3778.99	2776.96	2491.13	2656.89	2812.32	2937.09	3021.5
	NAME	1464	1446	1430	1412	1407	1398	1394	1395	1408	1436	1200.5	898.865	795.962	540.387	440.741	335.201	305.454	309.258	312.29	314.525	315.074
	WCA	63401	61846	60409	58284	56188	54554	53101	51414	49662	48268	44924.9	43118.2	42644.5	41443.4	40145.7	38759.2	37311.3	35718.1	34245.9	31809	31059
	WCENA	3137	3055	2996	2789	2690	2585	2462	2320	2231	2188	2025.01	1786.31	1620.28	1481.87	1353.98	1199.39	1235.96	1331.02	1401.78	1449.24	1474.91
		2010	2011	2012	2013	2014	2015	2016	2017	2018	2019	2020	2021	2022	2023	2024	2025	2026	2027	2028	2029	2030
New infections: 15-24 females	Total	0	-0.0302792	-0.064603	-0.1042	-0.141525	-0.18014	-0.220413	-0.262596	-0.30742	-0.338457	-0.394911	-0.431666	-0.448748	-0.466866	-0.487854	-0.513397	-0.530374	-0.542989	-0.555589	-0.571349	-0.584212
% change from 2010	AP	0	-0.0171407	-0.035231	-0.0558615	-0.0784626	-0.104007	-0.16146	-0.216229	-0.265514	-0.295617	-0.373764	-0.461116	-0.540981	-0.623404	-0.710343	-0.805056	-0.837964	-0.837206	-0.835408	-0.834404	-0.833935
	EECA	0	0.0254079	0.0221696	-0.0144476	-0.0283971	-0.0450866	-0.0533068	-0.0352472	-0.0159422	0.0354963	-0.0106025	-0.13898	-0.246155	-0.36684	-0.508364	-0.691772	-0.73937	-0.716441	-0.692015	-0.670147	-0.650724
	ESA	0	-0.0355823	-0.0759205	-0.120757	-0.162012	-0.206454	-0.249235	-0.29508	-0.346244	-0.382846	-0.435958	-0.461312	-0.466295	-0.469169	-0.475117	-0.484664	-0.497282	-0.511573	-0.52631	-0.541996	-0.558787
	LAC	0	-0.0108246	-0.0390671	-0.037591	-0.0708522	-0.094076	-0.127928	-0.159024	-0.167585	-0.171226	-0.254892	-0.3635	-0.450177	-0.538229	-0.628125	-0.726731	-0.754858	-0.738546	-0.723251	-0.710973	-0.702667
	NAME	0	-0.0122951	-0.023224	-0.0355191	-0.0389344	-0.045082	-0.0478142	-0.0471311	-0.0382514	-0.0191257	-0.179988	-0.386021	-0.45631	-0.630883	-0.698947	-0.771037	-0.791357	-0.788758	-0.786687	-0.785161	-0.784785
	WCA	0	-0.0245264	-0.0471917	-0.0807085	-0.113768	-0.13954	-0.162458	-0.189066	-0.2167	-0.238687	-0.291417	-0.319914	-0.327384	-0.346329	-0.366796	-0.388666	-0.411503	-0.436632	-0.459852	-0.498288	-0.510117
	WCENA	0	-0.0261396	-0.0449474	-0.110934	-0.142493	-0.175964	-0.215174	-0.26044	-0.288811	-0.302518	-0.354477	-0.430569	-0.483495	-0.527614	-0.568385	-0.617664	-0.606005	-0.575704	-0.553147	-0.538017	-0.529834
		2010	2011	2012	2013	2014	2015	2016	2017	2018	2019	2020	2021	2022	2023	2024	2025	2026	2027	2028	2029	2030
New infections in key populations	Total	508596	506133	495563	479672	463887	445982	425519	401761	379467	351022	312816	259687	211632	167241	127746	94502.9	85461.9	89638.9	94649	98976.1	102618
Number	FSW	107749	104796	101956	97578	93419	88978	84699	79011	73709	68759	60566	50714.7	42287.6	34190.4	26467.3	19156	16800.8	17492.8	18172.8	18688.8	19027.8
	MSM	169949	172983	170921	168457	166774	163821	158518	154405	149564	141154	128013	111340	95628	80122	65031	50797	46470	49008	51717	54011	55868
	PWID	90380	95399	97140	96884	95506	93059	89668	84354	79463	73280	66314	49689	34749	22369.9	13436.5	8688.72	8287.95	9366.93	11085.1	12748.2	14401.4
	Male clients	140518	132955	125546	116753	108188	100124	92634	83991	76731	67829	57923	47942.8	38967.6	30558.5	22811.3	15861.2	13903.2	13771.1	13674.1	13528	13321
	% of total	0.239216	0.245056	0.247127	0.245932	0.243914	0.240874	0.236834	0.230262	0.22527	0.21259	0.211122	0.212999	0.212406	0.213451	0.220312	0.249666	0.260487	0.27107	0.280248	0.289113	0.298185
		2010	2011	2012	2013	2014	2015	2016	2017	2018	2019	2020	2021	2022	2023	2024	2025	2026	2027	2028	2029	2030
New infections in key populations	Total	0	-0.00484274	-0.0256254	-0.0568703	-0.0879067	-0.123111	-0.163346	-0.210059	-0.253893	-0.309821	-0.384942	-0.489405	-0.583889	-0.671172	-0.748826	-0.814189	-0.831965	-0.823752	-0.813901	-0.805393	-0.798232
% change from 2010	FSW	0	-0.0274063	-0.0537638	-0.0943953	-0.132994	-0.17421	-0.213923	-0.266712	-0.315919	-0.36186	-0.437898	-0.529325	-0.607536	-0.682684	-0.754361	-0.822216	-0.844075	-0.837652	-0.831341	-0.826552	-0.823406
	MSM	0	0.0178524	0.00571936	-0.0087791	-0.0186821	-0.0360579	-0.0672614	-0.0914627	-0.119948	-0.169433	-0.246756	-0.344862	-0.437314	-0.528553	-0.61735	-0.701104	-0.726565	-0.711631	-0.695691	-0.682193	-0.671266
	PWID	0	0.0555322	0.0747954	0.0719629	0.0567162	0.0296417	-0.00787764	-0.0666738	-0.12079	-0.189201	-0.266275	-0.450221	-0.615523	-0.75249	-0.851333	-0.903865	-0.908299	-0.896361	-0.87735	-0.858949	-0.840658
	Male clients	0	-0.0538223	-0.106549	-0.169124	-0.230077	-0.287465	-0.340768	-0.402276	-0.453942	-0.517293	-0.587789	-0.658814	-0.722686	-0.78253	-0.837663	-0.887123	-0.901058	-0.901997	-0.902688	-0.903727	-0.905201
		2010	2011	2012	2013	2014	2015	2016	2017	2018	2019	2020	2021	2022	2023	2024	2025	2026	2027	2028	2029	2030
Incidence/mortality ratio	Total	1.59679	1.63743	1.67582	1.72332	1.75232	1.76491	1.77327	1.76137	1.73502	1.74453	1.59512	1.35925	1.13738	0.908382	0.679379	0.445603	0.381526	0.382538	0.388994	0.392386	0.392305
	AP	1.43167	1.44413	1.43804	1.44209	1.47938	1.50736	1.49558	1.49518	1.53238	1.64221	1.53197	1.45594	1.38999	1.24701	1.03844	0.727936	0.626051	0.619069	0.609693	0.598003	0.584663
	EECA	2.97288	2.89769	2.9065	3.05568	3.24681	3.42542	3.49029	3.74947	3.73344	3.79604	3.65668	3.13615	2.73256	2.30783	1.874	1.36487	1.15615	1.15172	1.20907	1.26398	1.32126
	ESA	1.65558	1.72448	1.78314	1.8545	1.88529	1.87436	1.87499	1.80692	1.6948	1.63717	1.42436	1.29478	1.13494	0.960159	0.774652	0.577398	0.503733	0.488421	0.472959	0.45139	0.426301
	LAC	1.99795	2.1065	2.16209	2.25435	2.27649	2.35238	2.40611	2.46028	2.40189	2.39372	2.33964	2.24619	2.2271	2.08378	1.79301	1.2221	1.11532	1.14385	1.13271	1.10024	1.06065
	NAME	1.81132	1.77437	1.74272	1.76447	1.80566	1.84184	1.89204	2.0078	2.13412	2.21498	2.23164	2.16651	2.16589	1.98719	1.57693	0.855495	0.730111	0.759827	0.77059	0.770116	0.75981
	WCA	1.20534	1.20206	1.22076	1.23254	1.21522	1.21337	1.22131	1.24256	1.2818	1.2957	1.26112	1.17793	1.05598	0.900834	0.712276	0.49228	0.430346	0.425167	0.424345	0.422198	0.41671
	WCENA	2.81906	2.79907	2.97287	2.98906	3.1036	3.07936	2.97022	2.77728	2.65964	2.56224	2.35143	1.94188	1.72357	1.50495	1.2424	0.776041	0.746502	0.766217	0.765648	0.746203	0.713577
		2010	2011	2012	2013	2014	2015	2016	2017	2018	2019	2020	2021	2022	2023	2024	2025	2026	2027	2028	2029	2030
Incidence/Prevalence ratio	Total	0.0697879	0.0659846	0.06237	0.0590677	0.0561606	0.0533508	0.0505932	0.0480679	0.0454633	0.0437069	0.0425826	0.034932	0.0282721	0.0220165	0.0161389	0.0104402	0.00896743	0.00909055	0.00935947	0.00956138	0.00968255
	AP	0.0691508	0.0675042	0.0662365	0.0649325	0.0635	0.062136	0.0587543	0.0558454	0.0531482	0.0516169	0.0449309	0.0367892	0.030389	0.0241355	0.0178552	0.0111522	0.00938827	0.00955975	0.00978664	0.00997954	0.0101392
	EECA	0.118213	0.11656	0.115225	0.112992	0.110535	0.108739	0.106646	0.104727	0.102874	0.100973	0.0912524	0.0701752	0.0531515	0.0381324	0.0254077	0.0146885	0.0121222	0.0130666	0.0146385	0.0161185	0.0175745
	ESA	0.0696405	0.064092	0.0589827	0.0546791	0.0509332	0.0469704	0.043987	0.0409364	0.0375187	0.0352218	0.0313675	0.0261041	0.0211426	0.0165169	0.0122935	0.0085064	0.00734009	0.00733316	0.00746877	0.00755377	0.00756427
	LAC	0.0650237	0.0648057	0.063035	0.0629646	0.0618148	0.0613304	0.0583031	0.0569505	0.0556657	0.0550006	0.0505769	0.0408965	0.0338722	0.0271491	0.0202964	0.0123149	0.0110948	0.011958	0.0127194	0.0132481	0.0135992
	NAME	0.0929038	0.0910416	0.0892004	0.0875251	0.0861282	0.084608	0.0833832	0.0821486	0.0816238	0.0814979	0.0756658	0.0588822	0.0459474	0.0337142	0.021752	0.00976364	0.00765771	0.00789605	0.00826435	0.00862322	0.00892555
	WCA	0.0734299	0.0707371	0.0676417	0.0635214	0.0600424	0.0575693	0.0551506	0.0533603	0.0515533	0.0496269	0.0453661	0.0380032	0.0307713	0.0236545	0.0167571	0.0102368	0.00845582	0.00831582	0.0084631	0.00861711	0.00873755
	WCENA	0.0438402	0.0420107	0.0406868	0.0381819	0.0370488	0.0357482	0.0339901	0.0318808	0.030779	0.0298374	0.0276684	0.0223471	0.0195343	0.0168718	0.013831	0.00862137	0.00876061	0.00959384	0.0102644	0.0106985	0.010912
	New Infections
		2010	2011	2012	2013	2014	2015	2016	2017	2018	2019	2020	2021	2022	2023	2024	2025	2026	2027	2028	2029	2030
	Targets	2105461	2023831	1937349	1855474	1766528	1676826	1591008	1493276	1393162	1282621	1159691	960939	783065	611835	448372	288708	246567	248487	254273	258078	259548
No progress on stigma & descr.	No progress on reducing stigma and discrimination	2105461	2023831	1937349	1855474	1766528	1676826	1591008	1493276	1393162	1282621	1159691	996712	878041	763478	647903	517508	495065	499233	502470	501942	498216
Plus no progress on decriminalization	No progress on S&D or decriminalization	2105461	2023831	1937349	1855474	1766528	1676826	1591008	1493276	1393162	1282621	1.16797e+06	1.05332e+06	938677	824029	709381	594733	590874	587016	583158	579299	575441
Plus no progress on GBV	No progress on social enablers	2105461	2023831	1937349	1855474	1766528	1676826	1591008	1493276	1393162	1282621	1.16631e+06	1.04999e+06	933677	817362	701048	584733	580874	577016	573158	569299	565441
																						305893
	AIDS deaths
		2010	2011	2012	2013	2014	2015	2016	2017	2018	2019	2020	2021	2022	2023	2024	2025	2026	2027	2028	2029	2030
	Targets	1138555	1068240	998466	928037	876096	835737	797079	765078	732565	696073	667020	562744	471042	393756	321120	254839	232015	228456	230893	233604	233464
No progress on stigma & descr.	No progress on reducing stigma and discrimination	1138555	1068240	998466	928037	876096	835737	797079	765078	732565	696073	622769	577625	532503	494851	460039	425870	414298	438114	468938	493651	511724
Plus no progress on decriminalization	No progress on S&D or decriminalization	1138555	1068240	998466	928037	876096	835737	797079	765078	732565	696073	581425	466777	352129	237481	122833	425870	422011	418153	414294	410436	511724
Plus no progress on GBV	No progress on social enablers	1138555	1068240	998466	928037	876096	835737	797079	765078	732565	696073	579758	463444	347129	230814	114500	415870	412011	408153	404294	400436	501724
		2010	2011	2012	2013	2014	2015	2016	2017	2018	2019	2020	2021	2022	2023	2024	2025	2026	2027	2028	2029	2030
PLHIV	Total	30755654	31585240	32422263	33262496	34104885	34937225	35752127	36535619	37278769	38014572	3.83819e+07	3.84666e+07	3.84461e+07	3.83439e+07	3.81709e+07	3.79305e+07	3.77008e+07	3.74743e+07	3.72342e+07	3.69773e+07	3.67017e+07
Number	AP	4943617	5039286	5133622	5228646	5329843	5435930	5536902	5634875	5735024	5847774	5.90541e+06	5.88656e+06	5.87313e+06	5.85521e+06	5.83518e+06	5.81141e+06	5.80435e+06	5.80282e+06	5.8006e+06	5.79803e+06	5.79517e+06
	EECA	816874	882536	953132	1030112	1114086	1205489	1302928	1409316	1521993	1642125	1.68114e+06	1.70356e+06	1.71416e+06	1.71506e+06	1.70893e+06	1.69768e+06	1.68437e+06	1.67025e+06	1.65621e+06	1.64242e+06	1.62906e+06
	ESA	16807283	17304940	17801741	18292523	18774507	19231525	19670328	20068910	20413970	20730955	2.08538e+07	2.09363e+07	2.09302e+07	2.08738e+07	2.07732e+07	2.06327e+07	2.04778e+07	2.03187e+07	2.01483e+07	1.9963e+07	1.97608e+07
	LAC	1825979	1886547	1948916	2015737	2083966	2155865	2227824	2302192	2376830	2452191	2.51251e+06	2452191	2.40784e+06	2.37313e+06	2.34869e+06	2.33536e+06	2.33642e+06	2.33983e+06	2.34251e+06	2.34535e+06	2.349e+06
	NAME	173599	179753	185896	192322	199145	206328	213952	222341	231599	241589	246635	250367	253270	254937	255101	253532	251820	250200	248574	246900	245151
	WCA	4438355	4491564	4546117	4600054	4649050	4697344	4746477	4798793	4856368	4914629	4.96527e+06	4.99813e+06	5.01081e+06	5.00277e+06	4.97458e+06	4.9285e+06	4.87991e+06	4.83173e+06	4.78322e+06	4.73409e+06	4.68388e+06
	WCENA	1749947	1800614	1852839	1903102	1954288	2004744	2053716	2099192	2142985	2185309	2.21718e+06	2.2395e+06	2.25674e+06	2.26897e+06	2.2753e+06	2.27131e+06	2.26611e+06	2.26075e+06	2.25472e+06	2.24748e+06	2.23859e+06
		2010	2011	2012	2013	2014	2015	2016	2017	2018	2019	2020	2021	2022	2023	2024	2025	2026	2027	2028	2029	2030
PLHIV	Total	0	0.0269734	0.0541887	0.0815083	0.108898	0.135961	0.162457	0.187932	0.212095	0.236019	0.247963	0.250716	0.250051	0.246727	0.241103	0.233286	0.225816	0.218453	0.210645	0.202292	0.193331
% change from 2010	AP	0	0.019352	0.0384344	0.057656	0.0781262	0.0995856	0.12001	0.139828	0.160087	0.182894	0.194553	0.190739	0.188024	0.184397	0.180346	0.175539	0.17411	0.173801	0.173351	0.172832	0.172254
	EECA	0	0.080382	0.166804	0.261041	0.363841	0.475734	0.595017	0.725255	0.863192	1.01025	1.05802	1.08546	1.09844	1.09954	1.09204	1.07827	1.06198	1.04468	1.0275	1.01062	0.994262
	ESA	0	0.0296096	0.0591683	0.0883688	0.117046	0.144238	0.170345	0.19406	0.214591	0.233451	0.240758	0.245668	0.245304	0.241951	0.235962	0.227607	0.218388	0.208924	0.198786	0.187759	0.17573
	LAC	0	0.0331702	0.0673266	0.103921	0.141287	0.180663	0.220071	0.260799	0.301674	0.342946	0.37598	0.342946	0.318658	0.299649	0.286264	0.278964	0.279544	0.281412	0.282878	0.284437	0.286431
	NAME	0	0.0354495	0.0708357	0.107852	0.147155	0.188532	0.232449	0.280774	0.334103	0.39165	0.420718	0.442215	0.458936	0.468541	0.469485	0.460443	0.450585	0.441252	0.431884	0.422243	0.412166
	WCA	0	0.0119885	0.0242797	0.0364322	0.0474714	0.0583525	0.0694226	0.0812098	0.094182	0.107309	0.118718	0.126121	0.12898	0.127167	0.120815	0.110433	0.0994866	0.0886317	0.0777001	0.0666314	0.0553182
	WCENA	0	0.0289534	0.0587972	0.0875198	0.11677	0.145603	0.173588	0.199575	0.2246	0.248786	0.266996	0.279752	0.289603	0.296595	0.300208	0.297929	0.29496	0.291897	0.28845	0.284316	0.279232
		2010	2011	2012	2013	2014	2015	2016	2017	2018	2019	2020	2021	2022	2023	2024	2025	2026	2027	2028	2029	2030
Number on ART	Total	7797541	9486601	11365933	13278418	15204033	17186381	19326244	21479447	23145999	25388976	2.71098e+07	2.86621e+07	3.01362e+07	3.15412e+07	3.28767e+07	3.41375e+07	3.39307e+07	3.37269e+07	3.35107e+07	3.32796e+07	3.30315e+07
Number	AP	913524	1114784	1334685	1600119	1822841	2091427	2416095	2789651	3172532	3492001	3.8245e+06	4.10941e+06	4.39648e+06	4.6786e+06	4.95713e+06	5.23027e+06	5.22391e+06	5.22254e+06	5.22054e+06	5.21823e+06	5.21566e+06
	EECA	105653	135487	172717	220819	275390	322066	434232	522832	639810	724328	870120	1.01202e+06	1.14943e+06	1.2812e+06	1.40733e+06	1.52792e+06	1.51594e+06	1.50322e+06	1.49059e+06	1.47818e+06	1.46615e+06
	ESA	4192853	5317418	6552877	7776102	9070024	10335590	11595077	12866661	13666189	14971344	1.56781e+07	1.63606e+07	1.69762e+07	1.75491e+07	1.80802e+07	1.85695e+07	1.843e+07	1.82869e+07	1.81335e+07	1.79667e+07	1.77847e+07
	LAC	715871	784180	864285	937537	1014027	1117055	1213536	1285591	1366694	1488851	1.64811e+06	1.72822e+06	1.81449e+06	1.90416e+06	1.99919e+06	2.10183e+06	2.10278e+06	2.10585e+06	2.10826e+06	2.11082e+06	2.1141e+06
	NAME	19319	22992	27594	33489	40160	47677	57491	67432	77670	91675	114987	138447	162025	185209	207460	228178	226638	225180	223716	222210	220636
	WCA	853156	1010824	1205220	1384798	1576505	1772962	2038849	2326201	2540390	2853562	3.14726e+06	3.43413e+06	3.70957e+06	3.9699e+06	4.21233e+06	4.43565e+06	4.39192e+06	4.34856e+06	4.30489e+06	4.26068e+06	4.21549e+06
	WCENA	997165	1100916	1208555	1325554	1405086	1499604	1570964	1621079	1682714	1767215	1.82673e+06	1.87921e+06	1.92802e+06	1.97301e+06	2.01314e+06	2.04418e+06	2.0395e+06	2.03468e+06	2.02925e+06	2.02274e+06	2.01473e+06
		2010	2011	2012	2013	2014	2015	2016	2017	2018	2019	2020	2021	2022	2023	2024	2025	2026	2027	2028	2029	2030
Number on ART	Total	0	0.216614	0.45763	0.702898	0.94985	1.20408	1.4785	1.75464	1.96837	2.25602	2.47671	2.67578	2.86483	3.04502	3.2163	3.37798	3.35146	3.32532	3.2976	3.26796	3.23614
% change from 2010	AP	0	0.220312	0.461029	0.751589	0.995395	1.28941	1.64481	2.05372	2.47285	2.82256	3.18653	3.49841	3.81266	4.12149	4.42638	4.72538	4.71842	4.71692	4.71472	4.7122	4.70938
	EECA	0	0.282377	0.634757	1.09004	1.60655	2.04834	3.10998	3.94858	5.05577	5.85573	7.23564	8.5787	9.87925	11.1265	12.3203	13.4616	13.3483	13.2279	13.1084	12.9909	12.8771
	ESA	0	0.26821	0.562868	0.854609	1.16321	1.46505	1.76544	2.06871	2.2594	2.57068	2.73924	2.90203	3.04884	3.18549	3.31214	3.42884	3.39558	3.36143	3.32486	3.28508	3.24168
	LAC	0	0.0954208	0.207319	0.309645	0.416494	0.560414	0.695188	0.795842	0.909134	1.07978	1.30224	1.41416	1.53466	1.65992	1.79266	1.93604	1.93737	1.94166	1.94502	1.9486	1.95318
	NAME	0	0.190124	0.428335	0.733475	1.07878	1.46788	1.97588	2.49045	3.02039	3.74533	4.95201	6.16639	7.38683	8.58689	9.73863	10.8111	10.7314	10.6559	10.5801	10.5021	10.4207
	WCA	0	0.184806	0.412661	0.623147	0.847851	1.07812	1.38977	1.72658	1.97764	2.34471	2.68896	3.02521	3.34806	3.6532	3.93735	4.1991	4.14785	4.09703	4.04585	3.99402	3.94105
	WCENA	0	0.104046	0.211991	0.329323	0.409081	0.503867	0.57543	0.625688	0.687498	0.772239	0.831924	0.884549	0.933502	0.978617	1.01886	1.04999	1.0453	1.04046	1.03502	1.02849	1.02046
																	301844	1.08174	163955	151566
		2010	2011	2012	2013	2014	2015	2016	2017	2018	2019	2020	2021	2022	2023	2024	2025	2026	2027	2028	2029	2030
New infections: CONSTANT COVERAGE	Total	2126091	2065377	2005297	1950425	1901849	1851513	1796694	1744798	1684496	1651166	1.52115e+06	1.48677e+06	1.506e+06	1.52218e+06	1.53094e+06	1.53382e+06	1.53256e+06	1.52875e+06	1.52294e+06	1.51609e+06	1.50849e+06
Number	AP	341855	340173	340033	339509	338445	337767	325317	314682	304806	301844	265336	259212	265705	270782	274742	278179	281314	284581	288055	291757	295689
	EECA	96565	102868	109825	116394	123145	131084	138952	147594	156573	165811	153413	151040	154653	157618	160102	162289	164324	166300	168252	170143	171913
	ESA	1150185	1090347	1033114	985903	942743	890896	853119	810157	755584	719848	668129	649060	650211	650898	647692	641092	631870	620645	608143	594644	580247
	LAC	118732	122259	122850	126920	128820	132220	129889	131111	132308	134872	127110	128680	134950	139744	143385	146347	148943	151433	153879	156315	158794
	NAME	16128	16365	16582	16833	17152	17457	17840	18265	18904	19689	18661.9	18618.6	19082.9	19425.3	19700.8	19917.3	20133.7	20326.5	20484	20641.4	20767.3
	WCA	325908	317720	307507	292202	279140	270423	261771	256065	250362	243898	227158	219180	218679	219140	218940	217969	216486	214672	212448	209980	207358
	WCENA	76718	75645	75386	72664	72404	71666	69806	66924	65959	65204	61345.7	60979.3	62722	64568.5	66379.3	68023.2	69488.7	70788.8	71674	72609.4	73723.1
		2010	2011	2012	2013	2014	2015	2016	2017	2018	2019	2020	2021	2022	2023	2024	2025	2026	2027	2028	2029	2030
AIDS Deaths: CONSTANT COVERAGE	Total	1138555	1068240	998466	928037	876096	835737	797079	765078	732565	696073	660958	661522	709187	755289	790774	819284	841131	858994	874059	886800	897536
Number	AP	219046	215318	215662	214027	206660	201173	193777	185812	173206	156863	145182	145421	152852	159841	165274	169685	173421	176847	180066	183190	186140
	EECA	27753	30502	32462	32390	31764	31595	32594	31484	33278	34178	32216.3	34025.1	37134.1	39521.9	41316.8	42738.1	43885.4	44858.9	45713.5	46478.6	47175.7
	ESA	547538	495379	441106	396752	365543	341720	325625	315519	306245	294213	287358	293739	321183	347572	368233	384506	396771	406228	413526	419310	424004
	LAC	51734	49993	48383	47434	47250	46379	43630	42372	43574	44228	41723.2	41628	45672.7	49359.6	52057.5	54512.7	56541.8	58369.8	60085.3	61747.1	63379.5
	NAME	8149	8471	8760	8778	8721	8682	8609	8245	7974	7961	7395.92	7531.65	8240.77	8828.01	9273.98	9614.69	9888.92	10110.5	10304.4	10481.7	10636.8
	WCA	264739	249672	235386	213575	202656	193343	180399	169238	155847	146244	134856	127004	131764	137590	141800	145168	147337	149078	150664	151710	152153
	WCENA	19596	18905	16707	15081	13502	12845	12445	12408	12441	12386	12227.7	12172.8	12340.8	12576.6	12818.8	13059.5	13285.6	13502	13700.7	13883.2	14047.9
